# Supplementary material for: The interaction between rumination and job embeddedness among trainee nurses during internship: A multicenter longitudinal study
Source: PLoS One. 2026 May 26;21(5):e0349402. doi: 10.1371/journal.pone.0349402 (PMC13210194; doi:10.1371/journal.pone.0349402)
Supplement: S1 Data — (XLSX) [file pone.0349402.s001.xlsx]

## Sheet: data
Gender	age	Are you an only child	Educational qualifications	Place of household registration	Internship hospital rating	Rumination T1	Rumination T2	Rumination T3	Job embedding T1	Job embedding T2	Job embedding T3
2	1	1	1	1	3	50	38	49	41	26	30
2	1	1	1	1	3	42	46	45	24	15	24
2	1	1	1	1	3	46	33	33	16	19	19
2	1	1	1	1	3	53	35	28	13	20	26
2	1	1	1	1	3	40	38	38	28	26	34
2	1	1	1	1	3	46	46	41	17	26	24
2	1	1	1	1	3	51	43	35	22	22	27
2	1	1	1	1	3	42	47	35	23	25	25
2	1	1	1	1	3	42	45	31	22	13	25
2	1	1	1	1	3	47	59	41	21	24	20
2	1	1	1	1	3	39	37	44	29	18	24
1	2	1	1	1	3	53	42	40	15	22	19
1	2	1	1	1	3	43	50	45	25	25	26
1	2	1	1	1	3	41	39	36	17	34	20
2	2	1	2	1	1	35	38	37	16	30	32
2	2	1	2	1	3	54	47	47	22	25	31
2	2	1	2	1	3	40	36	41	21	26	40
2	2	1	2	1	3	46	48	41	25	26	24
2	2	1	2	1	3	40	48	42	31	24	19
2	2	1	2	1	3	43	41	50	19	23	20
2	2	1	2	1	3	50	43	44	21	18	31
2	2	1	2	1	3	44	51	49	18	21	26
2	2	1	2	1	3	55	48	39	20	19	31
2	2	1	2	1	3	49	38	48	20	24	29
2	2	1	2	1	3	47	44	40	24	26	24
2	2	1	2	1	3	43	39	45	26	21	20
2	2	1	2	1	3	40	46	46	23	19	24
2	2	1	2	1	3	41	40	42	32	26	28
2	2	1	2	1	3	44	46	43	28	25	23
2	2	1	2	1	3	37	49	52	20	22	22
2	2	2	2	1	1	42	47	33	25	20	22
1	1	2	1	1	3	52	38	37	26	23	26
1	1	2	1	1	3	49	37	35	17	20	25
2	1	2	1	1	3	37	48	43	17	24	35
2	1	2	1	1	3	41	49	41	16	32	24
2	1	2	1	1	3	50	38	33	18	29	25
2	1	2	1	1	3	42	41	40	26	20	32
2	1	2	1	1	3	43	39	40	23	22	26
2	1	2	1	1	3	51	57	30	23	26	29
2	1	2	1	1	3	49	51	44	16	23	16
2	1	2	1	1	3	50	47	44	22	29	25
2	1	2	1	1	3	40	43	46	19	22	30
1	2	2	1	1	3	43	33	50	15	17	30
1	2	2	1	1	3	48	44	42	23	29	27
1	2	2	1	1	3	53	55	39	22	17	29
1	2	2	1	1	3	41	39	55	27	22	27
1	2	2	1	1	3	47	49	43	26	24	19
1	2	2	1	1	3	47	43	28	21	23	26
1	2	2	1	1	3	43	42	53	23	28	30
2	2	2	2	1	1	50	46	39	21	24	29
2	2	2	2	1	3	40	37	50	26	25	31
2	2	2	2	1	3	39	53	38	22	20	25
2	2	2	2	1	3	47	45	49	22	17	28
2	2	2	2	1	3	43	38	39	28	24	29
2	2	2	2	1	3	55	42	43	22	26	36
2	2	2	2	1	3	45	44	42	21	22	22
2	2	2	2	1	3	49	37	45	25	20	26
2	2	2	2	1	3	42	41	39	27	17	30
2	2	2	2	1	3	48	38	48	22	35	26
2	2	2	2	1	3	60	49	44	22	18	24
2	2	2	2	1	3	46	45	49	29	19	31
2	2	2	2	1	3	43	36	37	14	23	29
2	2	2	2	1	3	49	46	45	18	20	22
2	2	2	2	1	3	36	38	43	30	26	24
2	2	2	2	1	3	37	37	42	16	22	21
2	2	2	2	1	3	46	46	45	26	30	31
2	2	2	2	1	3	46	47	40	16	22	26
2	2	2	2	1	3	55	37	41	17	28	25
2	2	2	2	1	3	45	33	33	21	16	26
2	2	2	2	1	3	42	37	38	20	31	21
2	2	2	2	1	3	45	47	29	23	24	34
2	2	2	2	1	3	40	35	40	29	27	31
2	2	2	2	1	3	45	54	36	28	16	23
2	2	2	2	1	3	51	44	47	14	28	26
2	2	2	2	1	3	44	40	27	20	32	28
2	2	2	2	1	3	52	42	45	18	25	21
2	2	2	2	1	3	45	47	46	20	25	20
2	2	2	2	1	3	54	48	45	25	35	27
2	2	2	2	1	3	45	38	49	20	29	21
2	2	2	2	1	3	47	34	49	22	28	19
2	2	2	2	1	3	43	44	29	21	23	26
2	2	2	2	1	3	41	43	32	26	22	25
2	2	2	2	1	3	39	42	34	18	32	28
2	2	2	2	1	3	48	42	34	22	37	26
2	2	2	2	1	3	48	43	37	31	25	24
2	2	2	2	1	3	32	47	39	17	23	24
2	2	2	2	1	3	45	44	43	23	21	28
2	2	2	2	1	3	44	52	38	19	28	27
2	2	2	2	1	3	51	40	43	17	20	34
2	2	2	2	1	3	50	41	39	23	16	30
2	2	2	2	1	3	37	37	30	22	29	21
2	2	2	2	1	3	42	45	35	18	16	27
2	2	2	2	1	3	49	36	40	20	27	19
2	2	2	2	1	3	46	36	49	23	17	25
2	2	2	2	1	3	36	35	51	27	22	32
2	2	2	2	1	3	49	35	32	31	31	28
2	2	2	2	1	3	51	35	43	24	17	25
2	2	2	2	1	3	53	34	43	15	20	33
1	2	2	2	1	3	40	42	53	16	26	28
1	2	2	2	1	3	52	52	40	20	17	28
2	1	1	1	2	1	37	31	35	19	27	23
1	1	1	1	2	3	53	46	54	19	30	19
1	1	1	1	2	3	42	42	45	27	24	23
1	1	1	1	2	3	55	54	39	22	22	25
2	1	1	1	2	3	37	44	49	26	29	28
2	2	1	1	2	3	42	47	33	14	22	24
2	2	1	1	2	3	55	53	41	20	20	28
2	2	1	1	2	3	42	46	30	23	24	22
2	2	1	1	2	3	48	38	40	27	26	32
2	2	1	1	2	3	42	48	41	25	25	25
2	2	1	1	2	3	49	45	41	28	18	20
2	2	1	1	2	3	46	49	41	23	27	30
2	2	1	1	2	3	38	41	45	22	25	31
1	2	1	1	2	3	37	50	41	24	23	34
1	2	1	1	2	3	44	50	40	24	16	31
1	2	1	1	2	3	56	43	40	32	25	21
1	2	1	2	2	3	44	44	52	24	23	23
1	2	1	2	2	3	56	46	42	15	20	28
1	2	1	2	2	3	35	47	41	24	23	13
1	2	1	2	2	3	44	52	32	23	31	34
1	2	1	2	2	3	47	40	46	25	26	23
1	2	1	2	2	3	40	39	45	18	26	27
1	2	1	2	2	3	50	47	43	27	22	23
1	2	1	2	2	3	49	52	47	20	28	24
2	2	1	2	2	3	52	38	41	22	15	21
2	2	1	2	2	3	38	40	37	20	22	27
2	2	1	2	2	3	50	34	47	25	16	17
2	2	1	2	2	3	42	43	49	23	26	21
2	2	1	2	2	3	51	53	39	23	21	25
2	2	1	2	2	3	42	23	37	23	22	30
2	2	1	2	2	3	50	33	42	19	17	25
2	2	1	2	2	3	46	48	42	23	21	25
2	2	1	2	2	3	40	42	42	20	26	20
2	2	1	2	2	3	43	51	41	19	22	28
2	2	1	2	2	3	39	37	41	24	19	18
2	2	1	2	2	3	44	51	41	14	21	21
2	2	1	2	2	3	44	50	33	32	19	31
2	2	1	2	2	3	45	33	37	22	28	25
2	2	1	2	2	3	40	40	39	24	13	22
1	2	2	2	2	3	50	42	38	21	29	16
1	2	2	2	2	3	47	42	40	15	25	23
2	2	2	3	2	3	44	44	40	25	19	31
2	2	2	3	2	3	49	35	42	26	26	29
2	3	2	3	2	1	45	51	50	24	22	40
1	1	2	1	2	3	43	37	43	22	23	18
1	1	2	1	2	3	41	46	40	22	22	34
2	1	2	1	2	3	41	31	45	21	36	20
2	1	2	1	2	3	59	45	36	28	31	32
2	1	2	1	2	3	37	44	42	17	27	32
2	1	2	1	2	3	44	48	44	24	29	28
2	1	2	1	2	3	46	48	44	23	26	34
2	1	2	1	2	3	41	49	44	26	18	22
2	1	2	1	2	3	32	49	37	14	25	28
2	1	2	1	2	3	41	56	45	29	21	30
2	1	2	1	2	3	47	45	43	21	30	18
2	1	2	1	2	3	40	55	52	37	31	30
2	1	2	1	2	3	45	57	46	14	13	24
2	2	2	1	2	3	45	34	37	24	33	30
2	2	2	1	2	3	34	39	47	29	21	28
2	2	2	1	2	3	42	38	46	27	28	28
2	2	2	1	2	3	48	45	36	27	30	19
2	2	2	1	2	3	53	40	44	19	20	27
2	2	2	1	2	3	44	37	40	24	17	23
2	2	2	1	2	3	43	43	37	28	19	26
2	2	2	1	2	3	44	39	47	25	24	23
2	2	2	1	2	3	43	55	41	25	16	24
1	2	2	1	2	3	45	47	42	18	29	24
1	2	2	2	2	3	52	46	47	23	16	23
1	2	2	2	2	3	47	49	54	19	20	18
1	2	2	2	2	3	46	44	41	24	25	26
1	2	2	2	2	3	45	44	45	15	23	21
1	2	2	2	2	3	47	50	47	26	24	27
1	2	2	2	2	3	34	30	46	13	24	23
2	2	2	2	2	3	41	33	45	21	25	29
2	2	2	2	2	3	31	40	44	19	17	34
2	2	2	2	2	3	45	46	49	23	22	28
2	2	2	2	2	3	61	44	46	17	19	31
2	2	2	2	2	3	36	43	44	20	23	29
2	2	2	2	2	3	38	39	40	22	16	30
2	2	2	2	2	3	42	45	45	20	25	22
2	2	2	2	2	3	40	45	48	21	36	22
2	2	2	2	2	3	39	42	47	23	23	27
2	2	2	2	2	3	50	44	40	25	34	27
2	2	2	2	2	3	47	52	41	19	26	23
2	2	2	2	2	3	48	40	47	23	22	21
2	2	2	2	2	3	44	41	43	27	27	26
2	2	2	2	2	3	43	46	32	22	25	26
2	2	2	2	2	3	49	42	40	16	29	27
2	2	2	2	2	3	47	56	47	24	24	20
2	2	2	2	2	3	42	51	46	15	24	23
2	2	2	2	2	3	42	39	44	16	20	29
2	2	2	2	2	3	39	47	38	24	22	28
2	2	2	2	2	3	45	48	41	23	24	26
2	2	2	2	2	3	47	43	41	26	27	19
2	2	2	2	2	3	44	41	41	26	27	27
2	2	2	2	2	3	45	37	49	16	20	26
2	2	2	2	2	3	39	50	34	23	19	34
2	2	2	2	2	3	41	35	39	21	22	28
2	2	2	2	2	3	41	32	39	27	27	29
2	2	2	2	2	3	49	45	41	21	26	20
2	2	2	2	2	3	49	51	37	30	19	23
2	2	2	2	2	3	47	48	37	17	23	32
2	2	2	2	2	3	36	53	46	21	20	28
2	2	2	2	2	3	43	51	43	19	31	26
2	2	2	2	2	3	45	37	34	27	21	23
2	2	2	2	2	3	44	49	47	27	24	31
2	2	2	2	2	3	46	42	41	26	14	29
2	2	2	2	2	3	53	52	39	21	26	24
2	2	2	2	2	3	42	43	41	26	29	27
2	2	2	2	2	3	40	42	41	30	28	23
2	2	2	2	2	3	46	40	42	14	27	20
2	2	2	2	2	3	46	50	38	20	16	23
2	2	2	2	2	3	44	49	44	28	32	32
2	2	2	2	2	3	43	44	52	18	25	28
2	2	2	2	2	3	40	46	39	21	22	24
2	2	2	2	2	3	47	43	34	19	29	25
2	2	2	2	2	3	45	43	38	17	32	31
2	2	2	2	2	3	50	40	41	18	18	27
2	2	2	2	2	3	35	47	41	19	22	32
2	2	2	2	2	3	33	44	44	21	28	22
2	2	2	2	2	3	43	42	45	30	31	23
2	2	2	2	2	3	45	49	37	34	25	35
2	2	2	2	2	3	49	44	37	18	25	19
2	2	2	2	2	3	41	53	44	19	23	15
2	2	2	2	2	3	40	34	29	22	25	27
2	2	2	2	2	3	49	32	47	38	26	25
2	2	2	2	2	3	52	43	39	21	30	27
2	2	2	2	2	3	50	45	41	23	15	17
2	2	2	2	2	3	47	36	40	19	24	31
2	2	2	2	2	3	45	39	47	27	26	22
2	3	2	2	2	1	45	45	43	23	28	22
2	3	2	2	2	1	42	34	41	24	20	28
2	3	2	2	2	1	39	58	44	27	19	22
1	2	2	2	2	3	40	49	37	25	27	24
2	2	2	2	2	3	40	36	45	18	18	33
2	2	2	3	2	3	49	37	38	23	22	18
2	2	2	3	2	3	44	49	42	18	18	21
2	2	2	3	2	3	46	45	52	23	26	26
2	2	2	3	2	3	42	41	53	22	13	32
2	2	2	3	2	3	47	31	37	31	26	21
2	2	2	3	2	3	39	45	45	18	25	28
2	2	2	3	2	3	49	44	45	18	29	25
2	2	2	3	2	3	35	44	40	25	25	15
2	2	2	3	2	3	52	48	42	23	21	19
2	2	2	3	2	3	47	38	30	24	26	21
2	2	2	3	2	3	43	43	44	20	30	20
2	2	2	3	2	3	40	44	38	29	32	25
2	2	2	3	2	3	43	43	32	29	21	18
2	2	2	3	2	3	40	48	42	23	21	27
2	2	2	3	2	3	30	54	47	33	20	27
2	2	2	3	2	3	42	42	43	21	24	30
1	3	2	3	2	3	49	45	53	26	27	26
2	3	2	3	2	3	29	40	55	22	21	31
1	1	1	1	3	3	44	49	43	19	22	21
2	1	1	1	3	2	47	38	37	35	22	26
2	1	1	1	3	1	49	41	47	25	18	34
2	2	1	1	3	3	44	41	39	28	23	14
2	2	1	1	3	3	46	42	46	16	25	33
2	2	1	1	3	3	54	45	43	21	15	22
2	2	1	1	3	3	43	46	51	26	26	27
2	2	1	1	3	2	48	48	34	18	23	28
2	2	1	1	3	2	41	34	43	20	31	34
2	2	1	2	3	3	45	48	50	29	25	24
2	2	1	2	3	2	43	50	34	28	24	23
2	2	1	2	3	1	41	36	43	10	30	22
2	2	1	2	3	3	43	48	36	17	25	20
2	2	1	2	3	3	39	36	38	15	21	37
2	2	1	2	3	3	51	46	44	30	20	24
2	2	1	2	3	3	52	51	37	23	20	26
2	2	1	2	3	3	44	37	40	22	19	27
2	2	1	2	3	3	51	41	39	21	25	31
2	2	1	2	3	3	54	40	43	23	15	27
2	2	1	2	3	3	45	40	39	19	27	23
2	2	1	2	3	2	48	51	38	17	27	24
2	2	1	2	3	2	43	46	36	28	17	24
2	2	1	2	3	2	50	44	43	26	23	30
2	2	1	2	3	2	48	41	37	20	28	17
2	2	1	2	3	2	41	45	46	27	29	17
2	3	1	2	3	2	45	32	46	21	18	13
2	3	1	2	3	2	37	43	41	16	22	34
2	3	2	2	3	2	49	38	41	19	19	27
2	3	2	2	3	1	40	50	46	26	17	30
1	1	2	2	3	3	57	43	44	28	20	29
2	2	2	2	3	1	48	43	33	19	22	30
2	2	2	3	3	3	43	38	50	21	26	22
2	2	2	3	3	3	39	35	35	27	29	27
2	2	2	3	3	3	41	36	40	16	19	24
2	2	2	3	3	3	50	43	41	17	32	24
2	3	2	3	3	2	46	47	36	24	18	25
2	3	2	3	3	1	45	46	42	22	21	32
2	2	2	3	3	2	47	41	49	20	21	22
2	2	2	3	3	2	36	34	45	18	15	23
2	2	2	1	3	3	52	40	50	17	28	22
2	2	2	1	3	3	37	39	36	15	22	25
2	2	2	1	3	3	44	44	40	30	28	30
2	2	2	1	3	3	48	49	43	16	33	19
2	2	2	1	3	3	44	56	36	28	24	14
2	2	2	1	3	3	53	36	43	18	17	25
2	2	2	1	3	3	37	42	42	24	24	25
2	2	2	1	3	3	40	46	38	25	19	29
2	2	2	1	3	3	38	52	43	20	20	26
2	2	2	1	3	2	45	37	50	19	26	25
2	2	2	1	3	2	43	37	39	38	18	22
2	2	2	1	3	2	53	49	44	26	29	27
2	2	2	1	3	2	41	47	37	22	28	18
2	2	2	1	3	2	51	47	44	21	24	25
2	2	2	1	3	1	41	41	37	16	18	29
2	2	2	2	3	2	48	43	45	20	15	24
2	2	2	2	3	2	47	62	34	31	24	20
2	2	2	2	3	2	42	50	42	24	25	33
2	2	2	2	3	1	44	50	45	20	23	26
2	2	2	2	3	3	38	47	39	23	26	32
2	2	2	2	3	3	37	46	44	18	28	27
2	2	2	2	3	3	42	47	43	19	28	19
2	2	2	2	3	3	41	48	43	16	23	26
2	2	2	2	3	3	56	42	45	31	19	26
2	2	2	2	3	3	49	38	49	19	27	25
2	2	2	2	3	3	42	56	34	31	24	29
2	2	2	2	3	3	49	34	33	24	17	13
2	2	2	2	3	3	53	45	40	16	25	20
2	2	2	2	3	3	44	55	40	32	25	26
2	2	2	2	3	3	45	40	47	21	22	26
2	2	2	2	3	3	51	49	39	27	23	29
2	2	2	2	3	3	50	46	41	31	11	23
2	2	2	2	3	3	43	50	34	33	26	21
2	2	2	2	3	3	44	47	42	28	19	23
2	2	2	2	3	3	47	42	41	24	33	26
2	2	2	2	3	3	44	45	36	22	25	25
2	2	2	2	3	3	41	54	38	18	23	30
2	2	2	2	3	3	57	57	44	20	30	22
2	2	2	2	3	3	44	44	39	12	26	17
2	2	2	2	3	3	52	37	40	22	29	30
2	2	2	2	3	2	46	48	45	15	19	31
2	2	2	2	3	2	43	46	36	17	19	24
2	2	2	2	3	2	44	47	47	32	23	22
2	2	2	2	3	2	50	40	32	25	26	26
2	2	2	2	3	2	42	47	46	21	26	26
2	2	2	2	3	2	49	34	48	30	23	26
2	2	2	2	3	2	49	28	38	27	18	28
2	2	2	2	3	2	41	43	33	25	27	27
2	2	2	2	3	2	49	46	40	22	38	23
2	3	2	2	3	2	41	42	36	21	31	25
2	3	2	2	3	2	44	40	35	34	21	24
2	3	2	2	3	2	40	45	42	21	16	29
2	3	2	2	3	2	44	38	46	27	19	29
2	3	2	2	3	2	50	45	37	22	33	20
2	3	2	2	3	2	42	38	43	24	22	25
2	3	2	2	3	2	41	38	36	20	20	23
2	3	2	2	3	2	51	48	39	16	31	24
2	3	2	2	3	2	48	41	47	15	23	26
2	3	2	2	3	2	41	55	43	20	17	21
2	3	2	2	3	2	47	36	33	31	24	26
2	3	2	2	3	2	50	42	38	19	30	24
2	3	2	2	3	2	46	51	49	23	28	33
2	3	2	2	3	2	40	34	43	14	21	32
2	3	2	2	3	2	50	45	53	24	26	19
2	3	2	2	3	2	47	41	40	22	20	25
2	3	2	2	3	2	55	41	51	18	34	22
2	3	2	2	3	1	47	38	41	18	30	26
2	3	2	2	3	1	41	35	42	16	29	25
2	3	2	2	3	1	49	50	42	13	24	29
2	3	2	2	3	1	44	43	40	24	24	29
2	3	2	2	3	1	36	43	46	24	19	27
2	3	2	2	3	1	45	51	41	21	21	20
2	3	2	2	3	1	48	52	46	13	21	28
2	2	2	2	3	2	45	48	46	20	24	30
2	2	2	2	3	2	50	44	40	20	19	23
2	2	2	2	3	3	53	38	41	22	27	23
2	2	2	2	3	1	40	40	40	30	21	31
2	2	2	3	3	3	50	44	33	29	24	19
2	2	2	3	3	3	39	45	47	25	29	23
2	2	2	3	3	3	44	34	35	31	36	20
2	2	2	3	3	3	43	43	35	26	28	24
2	2	2	3	3	3	31	49	38	26	24	25
2	2	2	3	3	3	46	43	44	27	30	16
2	3	2	3	3	2	44	54	43	21	23	23
2	3	2	3	3	2	46	42	46	21	16	27
2	3	2	3	3	2	44	46	45	22	24	24
2	3	2	3	3	2	44	37	44	24	29	23
2	3	2	3	3	1	32	37	46	19	27	24
2	1	2	3	3	1	46	48	50	20	21	27
2	3	2	3	3	2	40	34	42	27	27	26
